# Supplementary material for: Presence of p25alpha-Domain in Seed Plants (Spermatophyta): Microbial/Animal Contaminations and/or Orthologs
Source: Life (Basel). 2023 Jul 30;13(8):1664. doi: 10.3390/life13081664 (PMC10455874; doi:10.3390/life13081664)
Supplement: Supplementary file 1 [file life-13-01664-s001.zip]

Archive with 1 entries (1 files):
- life-2493447-supplementary.pdf
